# Supplementary material for: Acceptance and Commitment Therapy versus Social Support for Smoking Cessation for People with Schizophrenia: A Randomised Controlled Trial
Source: J Clin Med. 2021 Sep 22;10(19):4304. doi: 10.3390/jcm10194304 (PMC8509331; doi:10.3390/jcm10194304)
Supplement: Supplementary file 1 [file jcm-10-04304-s001.zip]

Archive with 1 entries (1 files):
- jcm-1317904-supplementary.pdf
